# Supplementary material for: Discovery of New 3-(Benzo[b]Thiophen-2-yl)Pyrrolidine-2,5-Dione Derivatives as Potent Antiseizure and Antinociceptive Agents—In Vitro and In Vivo Evaluation
Source: Pharmaceuticals (Basel). 2024 Nov 15;17(11):1532. doi: 10.3390/ph17111532 (PMC11597642; doi:10.3390/ph17111532)
Supplement: Supplementary file 1 [file pharmaceuticals-17-01532-s001.zip]

Archive with 1 entries (1 files):
- pharmaceuticals-3278633-supplementary.pdf
